# Supplementary material for: Visualizing locus-specific sister chromatid exchange reveals differential patterns of replication stress-induced fragile site breakage
Source: Oncogene. 2019 Oct 21;39(6):1260–72. doi: 10.1038/s41388-019-1054-5 (PMC7002298; doi:10.1038/s41388-019-1054-5)
Supplement: Supplementary file 7 — Supplementary Table 1 [file 41388_2019_1054_MOESM7_ESM.xlsx]

## Sheet: Table 1. 
Supplementary Table 1. Crossover and break frequencies at ERFS and CFS in untreated and 1 μM ATRi-treated WT and Xrcc2f/f cells. a) crossover frequencies at the sites. b) break frequencies at the sites. c) comparison of crossover frequencies at sites of interest d) comparison of break frequencies at sites of interest. To determine if distinct sites have significantly differerent crossover or brea…
a)							b)
	WT	WT_ATRi	Xrcc2	Xrcc2_ATRi				WT	WT_ATRi	Xrcc2	Xrcc2_ATRi
GIMAP	4.55±0.71	4.63±0.35	5.43±0.51	4.02±0.55			GIMAP	w	2.22±1.26	4.53±2.43	3.16±0.82
BCL2	5.42±0.67	3.59±0.09	4.41±0.46	3.04±0.36			BCL2	0	0	0	1.54±0.22
IKZF1	no data	0.485±0.025	no data	no data			IKZF1	no data	0	no data	no data
IMMP2L	3.12±0.81	2.06±0.3	2.67±0.89	2.14±0.57			IMMP2L	0	2.67±2.67	0	2.6±0.4
FHIT	1.67±0.38	0.59±0.1	0.66±0.13	0.57±0.01			FHIT	0	1.54±1.54	0	1.99±0.39
64O1	1.71±0.35	1.32±0.06	1.65±0.61	1.13±0.17			64O1	0	0	0	0
164J15	1.73±0.16	0.81±0.22	0.81±0.28	0.76±0.09			164J15	0	0	0	0
c)							d)
		WT	WT_ATRi	Xrcc2	Xrcc2_ATRi				WT	WT_ATRi	Xrcc2	Xrcc2_ATRi
GIMAP vs BCL2		n.a.	0.072	0.098	0.029		GIMAP vs BCL2		n.a	0.78	0.09	0.063
GIMAP vs IKZF1		no data	1e-05	no data	no data		GIMAP vs IKZF1		no data	0.00541	no data	no data
GIMAP vs IMMP2L		0.106	4.4e-05	0.0018	0.00046		GIMAP vs IMMP2L		n.a	n.a	0.09	n.a
GIMAP vs FHIT		0.0018	1e-05	1e-05	1e-05		GIMAP vs FHIT		n.a	n.a	0.09	0.093
GIMAP vs 64O1		0.001	1e-05	4.5e-05	1e-05		GIMAP vs 64O1		n.a	0.78	0.09	0.00062
GIMAP vs 164J15		0.0053	1e-05	1e-05	1e-05		GIMAP vs 164J15		n.a	0.78	0.09	0.00062
BCL2 vs IKZF1		no data	1e-05	no data	no data		BCL2 vs IKZF1		no data	n.a.	no data	no data
BCL2 vs IMMP2L		0.015	0.01	0.033	0.067		BCL2 vs IMMP2L		n.a	n.a	n.a	0.28
BCL2 vs FHIT		5.4e-05	1e-05	1e-05	1e-05		BCL2 vs FHIT		n.a	n.a	n.a	0.38
BCL2 vs 64O1		2.5e-05	3.6e-05	0.0011	0.00012		BCL2 vs 64O1		n.a	n.a	n.a	0.051
BCL2 vs 164J15		0.00022	1e-05	3e-05	2e-05		BCL2 vs 164J15		n.a	n.a	n.a	0.051
IKZF1 vs IMMP2L		no data	0.000435	no data	no data		IKZF1 vs IMMP2L		no data	n.a.	no data	no data
IKZF1 vs FHIT		no data	n.a.	no data	no data		IKZF1 vs FHIT		no data	n.a.	no data	no data
IKZF1 vs 64O1		no data	0.009312	no data	no data		IKZF1 vs 64O1		no data	n.a.	no data	no data
IKZF1 vs 164J15		no data	0.05123	no data	no data		IKZF1 vs 164J15		no data	n.a.	no data	no data
IMMP2L vs FHIT		0.0393	0.00036	0.0045	0.00072		IMMP2L vs FHIT		n.a	n.a	n.a	n.a
IMMP2L vs 64O1		0.025	0.03	0.102	0.012		IMMP2L vs 64O1		n.a	n.a	n.a	0.0067
IMMP2L vs 164J15		0.085	0.0017	0.01	0.0035		IMMP2L vs 164J15		n.a	n.a	n.a	0.0067
FHIT vs 64O1		n.a.	0.057	0.079	0.15		FHIT vs 64O1		n.a	n.a	n.a	0.012
FHIT vs 164J15		n.a.	n.a	n.a.	0.29		FHIT vs 164J15		n.a	n.a	n.a	0.012
64O1 vs 164J15		n.a.	0.14	n.a.	0.31		64O1 vs 164J15		n.a	n.a	n.a	n.a
e)						f)
	WT_ATRi	# of SCEs at the site in total	# of cells with one SCE at the site per cell	# of cells with two SCEs at the site per cell			Xrcc2_ATRi	# of SCEs at the site in total	# of cells with one SCE at the site per cell	# of cells with two SCEs at the site per cell
	GIMAP	56	52	2			GIMAP	47	43	2
	BCL2	43	35	4			BCL2	32	32	0
	IMMP2L	25	25	0			IMMP2L	22	22	0
	FHIT	7	7	0			FHIT	6	6	0
	64O1	14	14	0			64O1	10	10	0
	164J15	9	9	0			164J15	8	8	0
