# Supplementary material for: Visualizing locus-specific sister chromatid exchange reveals differential patterns of replication stress-induced fragile site breakage
Source: Oncogene. 2019 Oct 21;39(6):1260–72. doi: 10.1038/s41388-019-1054-5 (PMC7002298; doi:10.1038/s41388-019-1054-5)
Supplement: Supplementary file 8 — Supplementary Table 2 [file 41388_2019_1054_MOESM8_ESM.xlsx]

## Sheet: Sheet1
Supplementary Table 2. Break frequencies at ERFS and CFS in 5 μM ATRi-treated WT and Xrcc2f/f cells. a) break frequencies at the sites. b) comparison of break frequencies at sites of interest. To determine if distinct sites have significantly differerent crossover or break frequencies we compared sites using a pairwise analysis. Only sites with non-overlapping standard errors were considered; n.a…
a)					c)
	WT	Xrcc2			WT	# of breaks at the site in total	# of cells with one break at the site per cell	# of cells with two breaks at the site per cell
GIMAP	5.55±0.38	4.53±0.56
BCL2	4.64±0.67	5.09±0.56			GIMAP	25	17	4
IFKZ1	4.865±0.355	no data			BCL2	18	16	1
IMMP2L	2.255±0.64	2.81±0.23			IMMP2L	10	10	0
FHIT	1.98±0.11	3.46±0.21			FHIT	9	9	0
64O1	1.8±0.9	0.93±0.52			64O1	6	6	0
164J15	1.38±0.91	0.7±0.35			164J15	5	5	0
b)					d)
		WT	Xrcc2
GIMAP vs BCL2		n.a.	n.a.		Xrcc2	# of breaks at the site in total	# of cells with one break at the site per cell	# of cells with two breaks at the site per cell
GIMAP vs IKZF1		n.a.	no data
GIMAP vs IMMP2L		0.14387	0.027909		GIMAP	38	36	1
GIMAP vs FHIT		0.025582	0.009838		BCL2	37	33	2
GIMAP vs 64O1		0.0359	2.4e-05		IMMP2L	23	21	1
GIMAP vs 164J15		0.002913	1e-05		FHIT	17	17	0
BCL2 vs IKZF1		n.a.	no data		64O1	5	5	0
BCL2 vs IMMP2L		0.052746	0.012234		164J15	4	4	0
BCL2 vs FHIT		0.082332	0.001187
BCL2 vs 64O1		0.08907	1e-05
BCL2 vs 164J15		0.009968	1e-05
IKZF1 vs IMMP2L		0.040632	no data
IKZF1 vs FHIT		0.070561	no data
IKZF1 vs 64O1		0.06353	no data
IKZF1 vs 164J15		0.004556	no data
IMMP2L vs FHIT		n.a.	n.a.
IMMP2L vs 64O1		n.a.	0.002058
IMMP2L vs 164J15		n.a.	0.000349
FHIT vs 64O1		n.a.	0.12574
FHIT vs 164J15		n.a.	0.002629
64O1 vs 164J15		n.a.	n.a.
