# Supplementary material for: Visualizing locus-specific sister chromatid exchange reveals differential patterns of replication stress-induced fragile site breakage
Source: Oncogene. 2019 Oct 21;39(6):1260–72. doi: 10.1038/s41388-019-1054-5 (PMC7002298; doi:10.1038/s41388-019-1054-5)
Supplement: Supplementary file 9 — Supplementary Table 3 [file 41388_2019_1054_MOESM9_ESM.xlsx]

## Sheet: Table 3.
Supplementary Table 3. Crossover and break frequencies at ERFS and CFS in untreated and 0.4 μM APH-treated WT and Xrcc2f/f cells. a) crossover frequencies at the sites. b) break frequencies at the sites. c) comparison of crossover frequencies at sites of interest d) comparison of break frequencies at sites of interest. To determine if distinct sites have significantly differerent crossover or bre…
a)							b)
	WT	WT_APH	Xrcc2	Xrcc2_APH				WT	WT_APH	Xrcc2	Xrcc2_APH
GIMAP	4.55±0.71	1.83±0.19	5.43±0.51	2.105±0.215			GIMAP	0	4.64±0.76	4.53±2.43	3.29±0.78
BCL2	5.42±0.67	2.315±0.095	4.41±0.046	1.98±0.34			BCL2	0	7.27±3.85	0	4.04±0.91
IKZF1	no data	0.705±0.165	no data	no data			IFKZ1	no data	2.87±0.72	no data	no data
IMMP2L	3.12±0.81	2.21±0.48	2.67±0.89	2.94±0.41			IMMP2L	0	7.37±1.59	0	6.16±0.74
FHIT	1.67±0.38	0.735±0.135	0.66±0.13	1.025±0.125			FHIT	0	7.96±2.76	0	4.74±1.7
64O1	1.71±0.35	0.735±0.065	1.65±0.61	1.485±0.085			64O1	0	1.34±0.38	0	0.31±0.31
164J15	1.73±0.16	0.835±0.085	0.81±0.28	1.41±0.01			164J15	0	1.11±0.38	0	0.64±0.33
c)							d)
		WT	WT_APH	Xrcc2	Xrcc2_APH				WT	WT_APH	Xrcc2	Xrcc2_APH
GIMAP vs BCL2		n.a.	0.02	0.098	n.a.		GIMAP vs BCL2		n.a	n.a.	0.09	n.a.
GIMAP vs IKZF1		no data	0.03608	no data	no data		GIMAP vs IKZF1		no data	0.1542	no data	no data
GIMAP vs IMMP2L		0.106	0.333	0.0018	0.064		GIMAP vs IMMP2L		n.a	0.087	0.09	0.0315
GIMAP vs FHIT		0.0018	0.017	1e-05	0.018		GIMAP vs FHIT		n.a	0.219	0.09	0.431
GIMAP vs 64O1		0.001	0.0405	4.5e-05	0.163		GIMAP vs 64O1		n.a	5.2e-05	0.09	0.00025
GIMAP vs 164J15		0.0053	0.0336	1e-05	0.184		GIMAP vs 164J15		n.a	3.5e-05	0.09	0.0015
BCL2 vs IKZF1		no data	0.0003098	no data	no data		BCL2 vs IKZF1		no data	n.a.	no data	no data
BCL2 vs IMMP2L		0.015	0.43	0.033	0.066		BCL2 vs IMMP2L		n.a	0.249	n.a	0.046
BCL2 vs FHIT		5.4e-05	7.6e-05	1e-05	0.014		BCL2 vs FHIT		n.a	0.299	n.a	0.33
BCL2 vs 64O1		2.5e-05	0.00056	0.0011	0.148		BCL2 vs 64O1		n.a	1.9e-05	n.a	4.1e-05
BCL2 vs 164J15		0.00022	0.00028	3e-05	0.168		BCL2 vs 164J15		n.a	1.3e-05	n.a	0.00036
IKZF1 vs IMMP2L		no data	0.004187	no data	no data		IKZF1 vs IMMP2L		no data	0.00471	no data	no data
IKZF1 vs FHIT		no data	n.a.	no data	no data		IKZF1 vs FHIT		no data	0.04194	no data	no data
IKZF1 vs 64O1		no data	n.a.	no data	no data		IKZF1 vs 64O1		no data	0.0431	no data	no data
IKZF1 vs 164J15		no data	n.a.	no data	no data		IKZF1 vs 164J15		no data	0.00932	no data	no data
IMMP2L vs FHIT		0.0393	0.0047	0.0045	0.00019		IMMP2L vs FHIT		n.a	0.07	n.a	0.23
IMMP2L vs 64O1		0.025	0.0148	0.102	0.0076		IMMP2L vs 64O1		n.a	1e-05	n.a	1e-05
IMMP2L vs 164J15		0.085	0.112	0.01	0.0106		IMMP2L vs 164J15		n.a	1e-05	n.a	1.1e-05
FHIT vs 64O1		n.a.	n.a.	0.079	0.13		FHIT vs 64O1		n.a	1e-05	n.a	0.0001
FHIT vs 164J15		n.a.	n.a.	n.a.	0.12		FHIT vs 164J15		n.a	1e-05	n.a	0.0009
64O1 vs 164J15		n.a.	n.a.	n.a.	n.a.		64O1 vs 164J15		n.a	n.a.	n.a	n.a.
