# Supplementary material for: Visualizing locus-specific sister chromatid exchange reveals differential patterns of replication stress-induced fragile site breakage
Source: Oncogene. 2019 Oct 21;39(6):1260–72. doi: 10.1038/s41388-019-1054-5 (PMC7002298; doi:10.1038/s41388-019-1054-5)
Supplement: Supplementary file 10 — Supplementary Table 4 [file 41388_2019_1054_MOESM10_ESM.xlsx]

## Sheet: Table 6. 
Supplementary Table 4. Crossover and break frequencies at ERFS and CFS in untreated and 0.4 μM APH-treated human peripheral blood lymphocytes. a) crossover frequencies at the sites. b) break frequencies at the sites. c) comparison of crossover frequencies at sites of interest d) comparison of break frequencies at sites of interest. To determine if distinct sites have significantly differerent cro…
a)							b)
	untreated	0.4 uM APH						untreated	0.4 uM APH
GIMAP	0.37±0.078	0.39±0.076					GIMAP	0	0.31±0.31
BCL2	1.66±0.34	0.92±0.095					BCL2	0	0.98±0.49
IMMP2L	2.03±0.59	2.55±0.29					IMMP2L	0	4.65±0.32
FHIT	2±1.06	3.81±0.54					FHIT	0	9.5±1.5
TUBB	0.59±0.18	0.31±0.043					TUBB	0	0.27±0.27
PBMS2	1.32±0.4	0.19±0.05					PBMS2	0	0
c)							d)
		untreated	0.4 uM APH						untreated	0.4 uM APH
GIMAP vs BCL2		0.003613	0.011183				GIMAP vs BCL2		n.a.	n.a.
GIMAP vs IMMP2L		0.001735	1e-05				GIMAP vs IMMP2L		n.a.	0.000276
GIMAP vs FHIT		0.001595	1e-05				GIMAP vs FHIT		n.a.	1e-05
GIMAP vs TUBB		n.a.	n.a.				GIMAP vs TUBB		n.a.	n.a.
GIMAP vs PBMS2		0.024236	0.068558				GIMAP vs PBMS2		n.a.	n.a.
BCL2 vs IMMP2L		n.a.	1e-05				BCL2 vs IMMP2L		n.a.	0.0088
BCL2 vs FHIT		n.a.	1e-05				BCL2 vs FHIT		n.a.	1e-05
BCL2 vs TUBB		0.020592	0.001536				BCL2 vs TUBB		n.a.	n.a.
BCL2 vs PBMS2		n.a.	8.4e-05				BCL2 vs PBMS2		n.a.	0.031154
IMMP2L vs FHIT		n.a.	0.000345				IMMP2L vs FHIT		n.a.	0.002626
IMMP2L vs TUBB		0.011509	1e-05				IMMP2L vs TUBB		n.a.	0.000458
IMMP2L vs PBMS2		n.a.	1e-05				IMMP2L vs PBMS2		n.a.	7.6e-05
FHIT vs TUBB		0.009944	1e-05				FHIT vs TUBB		n.a.	1e-05
FHIT vs PBMS2		n.a.	1e-05				FHIT vs PBMS2		n.a.	1e-05
TUBB vs PBMS2		0.088587	0.19568				TUBB vs PBMS2		n.a.	n.a.
