# Supplementary material for: Visualizing locus-specific sister chromatid exchange reveals differential patterns of replication stress-induced fragile site breakage
Source: Oncogene. 2019 Oct 21;39(6):1260–72. doi: 10.1038/s41388-019-1054-5 (PMC7002298; doi:10.1038/s41388-019-1054-5)
Supplement: Supplementary file 11 — Supplementary Table 5 [file 41388_2019_1054_MOESM11_ESM.xlsx]

## Sheet: Table 7.
	Supplementary Table 5. List of BACs used for custom-designed probes.
Species	Gene/	Clone ID	Locus	Size (kB)	Source
	Region
Mouse	GIMAP	CH29-600D6	6qB2.3	198	Barlow et al., 2013
Mouse	BCL2	RP23-405G16	1qE2.1	142	Newly-designed
Mouse	IFKZ1	CH29-617D21	11qA1	172	Barlow et al., 2013
Mouse	IMMP2L	RP23-370D5	12qB1	185	Helmrich et al., 2006
Mouse	FHIT	RP24-189A10	14qA1	174	Barlow et al., 2013
Mouse	64O1	RP23-64O1	1qE2.3	254	Newly-designed
Mouse	164J15	RP24-164J15	5qD	195	Newly-designed
Human	GIMAP	RP11-7P1	7q36.1	170	Newly-designed
Human	BCL2	RP11-299P2	18q21.33	147	Newly-designed
Human	IMMP2L	RP11-413B2	7q31.1	193	Newly-designed
Human	FHIT	RP11-170K19	3p14.2	175	Newly-designed
Human	TUBB	RP11-1039N6	6p21.33	168	Newly-designed
Human	PBMS2	RP11-294G24	1p34.3	199	Newly-designed
